# Supplementary material for: Developing the Evidence Base to Inform Best Practice: A Scoping Study of Breast and Cervical Cancer Reviews in Low- and Middle-Income Countries
Source: PLoS One. 2015 Sep 1;10(9):e0134618. doi: 10.1371/journal.pone.0134618 (PMC4556679; doi:10.1371/journal.pone.0134618)
Supplement: S1 Data — (XLSX) [file pone.0134618.s001.xlsx]

## Sheet: Cervical
ID	Citation	Year	Review type	Cancer care continuum	Review focuses on:	Data from low or middle income countries	Transparent methods	Technical/behavioral interventions	Governance	Systems development	Workforce capacity	Person/community centeredness
1	Almonte M, Sasieni P, Cuzick J.. Best Pract Res Clin Obstet Gynaecol. 2011	2011	Narrative - e.g. unsystematic review	Prevention, Detection	Global issues (no defined country or region)	Little (1 - <30%)	No	Both	Recommended	Both	Both	Recommended
2	Batson A, Meheus F, Brooke S.. Vaccine. 2006	2006	Commentary - written with a particular opinion being expressed	Prevention	Global issues (no defined country or region)	Partially (30 - <80%)	No	Recommended	Recommended	Recommended	Neither	Recommended
3	Belinson SE, Belinson JL.. Mol Diagn Ther. 2010	2010	Narrative	Detection	Low-income countries generally	Predominantly (80% or more)	No	Reviewed	Both	Both	Both	Both
4	Bharadwaj M, Hussain S, Nasare V, Das BC.. Indian J Med Res. 2009	2009	Narrative	Prevention	One country	Partially (30 - <80%)	No	Both	Recommended	Recommended	Recommended	Recommended
5	Bradford L, Goodman A.. Clin Obstet Gynecol. 2013	2013	Narrative	Prevention / Detection	Low-income countries generally	Partially (30 - <80%)	No	Both	Both	Neither	Neither	Neither
6	Bradley J, Barone M, MahÃ© C, Lewis R, Luciani S.. Int J Gynaecol Obstet. 2005	2005	Consensus statement	Prevention	Low-income countries generally	Predominantly (80% or more)	No	Both	Both	Both	Both	Both
7	Chamot E, Kristensen S, Stringer JS, Mwanahamuntu MH.. BMC Womens Health. 2010	2010	Systematic (qualitative) - e.g. does not statistically combine results	Treatment	Low-income countries generally	Predominantly (80% or more)	Yes	Both	Neither	Recommended	Recommended	Neither
8	Chirenje ZM.. Best Pract Res Clin Obstet Gynaecol. 2005	2005	Narrative	ALL	Low-income countries generally	Partially (30 - <80%)	No	Both	Neither	Neither	Neither	Neither
9	CronjÃ© HS.. Best Pract Res Clin Obstet Gynaecol. 2011	2011	Narrative	Detection	Low-income countries generally	Little (1 - <30%)	No	Both	Neither	Recommended	Neither	Recommended
10	CronjÃ© HS.. Best Pract Res Clin Obstet Gynaecol. 2005	2005	Narrative - e.g. unsystematic review	Prevention, Detection, Diagnosis, Treatment	Global issues (no defined country or region)	Partially (30 - <80%)	No	Recommended	Neither	Recommended	Recommended	Neither
11	Cuzick J, Arbyn M, Sankaranarayanan R, Tsu V, Ronco G, Mayrand MH, Dillner J, Meijer CJ.. Vaccine. 2008	2008	Systematic (quantitative) - e.g. meta-analysis	Prevention, Detection, Diagnosis, Treatment	Global issues (no defined country or region)	Partially (30 - <80%)	Yes	Both	Recommended	Recommended	Recommended	Recommended
12	Datta NR, Agrawal S.. Clin Oncol (R Coll Radiol). 2006	2006	Systematic (quantitative) - e.g. meta-analysis	Diagnosis, Treatment, Survivorship	Global issues (no defined country or region)	Partially (30 - <80%)	No	Both	Recommended	Recommended	Neither	Neither
13	Denny L, Quinn M, Sankaranarayanan R.. Vaccine. 2006	2006	Narrative - e.g. unsystematic review	Prevention, Detection, Diagnosis, Treatment, Survivorship	Low-income countries generally	Partially (30 - <80%)	No	Recommended	Recommended	Recommended	Recommended	Recommended
14	Denny L.. Discov Med. 2012	2012	Narrative - e.g. unsystematic review	Prevention, Detection, Diagnosis, Treatment	Global issues (no defined country or region)	Partially (30 - <80%)	No	Recommended	Recommended	Recommended	Neither	Neither
15	Denny L.. Best Pract Res Clin Obstet Gynaecol. 2012	2012	Narrative - e.g. unsystematic review	Prevention, Detection, Diagnosis, Treatment, Survivorship	Global issues (no defined country or region)	Partially (30 - <80%)	No	Recommended	Recommended	Recommended	Neither	Neither
16	Denny L.. BJOG. 2005	2005	Narrative - e.g. unsystematic review	Prevention, Detection, Diagnosis	Global issues (no defined country or region)	Little (1 - <30%)	No	Recommended	Recommended	Recommended	Recommended	Neither
19	Forouzanfar MH, Foreman KJ, Delossantos AM, Lozano R, Lopez AD, Murray CJ, Naghavi M.. Lancet. 2011	2011	Systematic (quantitative) - e.g. meta-analysis	Incidence	Global issues (no defined country or region)	Partially (30 - <80%)	Yes	Neither	Both	Neither	Neither	Neither
20	GarcÃ­a CarrancÃ¡ A, GalvÃ¡n SC.. Expert Rev Vaccines. 2007	2007	Narrative - e.g. unsystematic review	Prevention, Detection, Diagnosis	Global issues (no defined country or region)	Little (1 - <30%)	No	Recommended	Recommended	Recommended	Neither	Neither
21	Gravitt PE, Belinson JL, Salmeron J, Shah KV.. Int J Cancer. 2011	2011	Systematic (qualitative) - e.g. does not statistically combine results	Prevention, Detection, Diagnosis	Global issues (no defined country or region)	Little (1 - <30%)	No	Recommended	Recommended	Recommended	Recommended	Recommended
22	Hoppenot C, Stampler K, Dunton C.. Obstet Gynecol Surv. 2012	2012	Narrative - e.g. unsystematic review	Prevention, Detection, Diagnosis, Treatment	Global issues (no defined country or region)	Partially (30 - <80%)	No	Recommended	Recommended	Neither	Recommended	Neither
24	Jacob M, Broekhuizen FF, Castro W, Sellors J.. Int J Gynaecol Obstet. 2005	2005	Consensus statement	Treatment	Low-income countries generally	Predominantly (80% or more)	No	Both	Neither	Neither	Neither	Neither
25	Juneja A, Sehgal A, Sharma S, Pandey A.. Indian J Med Sci. 2007	2007	Narrative	Detection	One country	Partially (30 - <80%)	No	Both	Neither	Recommended	Neither	Neither
26	Kane MA, Serrano B, de SanjosÃ© S, Wittet S.. Vaccine. 2012	2012	Narrative	Prevention	Low-income countries generally	Partially (30 - <80%)	No	Both	Neither	Neither	Neither	Neither
27	Karimi Zarchi M, Behtash N, Chiti Z, Kargar S.. Asian Pac J Cancer Prev. 2009	2009	Narrative	Prevention	Low-income countries generally	Partially (30 - <80%)	No	Both	Neither	Neither	Neither	Neither
28	Katz IT, Ware NC, Gray G, Haberer JE, Mellins CA, Bangsberg DR.. Sex Health. 2010	2010	Systematic (qualitative) - e.g. does not statistically combine results	Prevention	Low-income countries generally	Partially (30 - <80%)	No	Both	Both	Both	Neither	Both
30	Lowy DR, Schiller JT.. Cancer Prev Res (Phila). 2012	2012	Commentary - written with a particular opinion being expressed	Prevention	Low-income countries generally	Partially (30 - <80%)	No	Both	Neither	Neither	Neither	Neither
32	Natunen K, Lehtinen J, Namujju P, Sellors J, Lehtinen M.. Infect Dis Obstet Gynecol. 2011	2011	Narrative - e.g. unsystematic review	Prevention	Low-income countries generally	Partially (30 - <80%)	No	Both	Both	Reviewed	Neither	Neither
33	Parkhurst JO, Vulimiri M.. Glob Public Health. 2013	2013	Narrative - e.g. unsystematic review	Prevention, Detection	Low-income countries generally	Partially (30 - <80%)	No	Reviewed	Both	Both	Neither	Both
35	Reeler A, Qiao Y, Dare L, Li J, Zhang AL, Saba J.. Asian Pac J Cancer Prev. 2009	2009	Narrative	Prevention, Detection	Low-income countries generally	Partially (30 - <80%)	No	Both	Both	Both	Neither	Both
36	Rizvi JH, Zuberi NF.. Best Pract Res Clin Obstet Gynaecol. 2006	2006	Systematic (qualitative) - e.g. does not statistically combine results		Global issues (no defined country or region)	Partially (30 - <80%)	No	Both	Both	Both	Neither	Neither
37	Safaeian M, Solomon D, Castle PE.. Obstet Gynecol Clin North Am. 2007	2007	Narrative - e.g. unsystematic review	Detection	Low-income countries generally	Predominantly (80% or more)	Yes	Both	Both	Both	Neither	Neither
38	Sankaranarayanan R, Ferlay J.. Best Pract Res Clin Obstet Gynaecol. 2006	2006	Narrative - e.g. unsystematic review	Detection	Low-income countries generally	Predominantly (80% or more)	No	Both	Recommended	Recommended	Both	Neither
39	Sankaranarayanan R, Gaffikin L, Jacob M, Sellors J, Robles S.. Int J Gynaecol Obstet. 2005	2005	Narrative - e.g. unsystematic review	Prevention, Detection	Low-income countries generally	Predominantly (80% or more)	No	Reviewed	Recommended	Neither	Recommended	Neither
40	Sankaranarayanan R, Nessa A, Esmy PO, Dangou JM.. Best Pract Res Clin Obstet Gynaecol. 2012	2012	Systematic (qualitative) - e.g. does not statistically combine results	Diagnosis	Global issues (no defined country or region)	Partially (30 - <80%)	No	Recommended	Neither	Recommended	Neither	Neither
41	Sankaranarayanan R.. Indian J Med Res. 2009	2009	Commentary - written with a particular opinion being expressed	Prevention	Global issues (no defined country or region)	Little (1 - <30%)	No	Reviewed	Recommended	Neither	Neither	Neither
42	Sankaranarayanan R.. Int J Gynaecol Obstet. 2006	2006	Systematic (qualitative) - e.g. does not statistically combine results	Detection	Global issues (no defined country or region)	Partially (30 - <80%)	No	Both	Recommended	Recommended	Neither	Neither
43	Saxena U, Sauvaget C, Sankaranarayanan R.. Asian Pac J Cancer Prev. 2012	2012	Narrative - e.g. unsystematic review	Detection	One country	Predominantly (80% or more)	No	Both	Recommended	Both	Neither	Neither
44	Sherris J, Agurto I, Arrossi S, Dzuba I, Gaffikin L, Herdman C, Limpaphayom K, Luciani S.. Int J Gynaecol Obstet. 2005	2005	Commentary - written with a particular opinion being expressed	Detection	Low-income countries generally	Predominantly (80% or more)	No	Neither	Both	Neither	Neither	Both
45	Stanley M.. Br J Cancer. 2007	2007	Narrative - e.g. unsystematic review	Prevention	Low-income countries generally	Little (1 - <30%)	No	Both	Neither	Neither	Recommended	Neither
46	Stanley M.. Best Pract Res Clin Obstet Gynaecol. 2006	2006	Narrative - e.g. unsystematic review	Prevention	Low-income countries generally	Little (1 - <30%)	No	Recommended	Neither	Neither	Neither	Neither
47	Steben M, Jeronimo J, Wittet S, Lamontagne DS, Ogilvie G, Jensen C, Smith J, Franceschi S.. Vaccine. 2012	2012	Narrative - e.g. unsystematic review	Prevention, Detection	Low-income countries generally	Predominantly (80% or more)	No	Both	Both	Both	Both	Both
48	Tangjitgamol S, Anderson BO, See HT, Lertbutsayanukul C, Sirisabya N, Manchana T, Ilancheran A, Lee KM, Lim SE, Chia YN, Domingo E, Kim YT, Lai CH, Dali AZ, Supakapongkul W, Wilailak S, Tay EH, Kavanagh J; Asian Oncology Summit.. Lancet Oncol. 2009	2009	Consensus statement	Detection, Diagnosis, Treatment	Low-income countries generally	Little (1 - <30%)	Yes	Both	Recommended	Recommended	Recommended	Recommended
49	Tomljenovic L, Shaw CA.. Ann Med. 2013	2013	Narrative	Prevention	Global issues (no defined country or region)	Little (1 - <30%)	No	Both	Neither	Neither	Neither	Neither
50	Tsu V, Murray M, Franceschi S.. Br J Cancer. 2012	2012	Narrative - e.g. unsystematic review	Prevention, Detection, Diagnosis, Treatment	Low-income countries generally	Partially (30 - <80%)	No	Both	Recommended	Recommended	Neither	Neither
51	Tsu VD, Pollack AE.. Int J Gynaecol Obstet. 2005	2005	Systematic (qualitative) - e.g. does not statistically combine results	Prevention	Low-income countries generally	Predominantly (80% or more)	Yes	Reviewed	Reviewed	Reviewed	Neither	Neither
53	Woo YL, Omar SZ.. Best Pract Res Clin Obstet Gynaecol. 2011	2011	Narrative - e.g. unsystematic review	Prevention	Low-income countries generally	Partially (30 - <80%)	No	Reviewed	Reviewed	Reviewed	Neither	Reviewed
54	Wright TC Jr, Kuhn L.. Best Pract Res Clin Obstet Gynaecol. 2012	2012	Narrative - e.g. unsystematic review	Prevention, Detection, Diagnosis, Treatment	Low-income countries generally	Partially (30 - <80%)	No	Both	Both	Reviewed	Reviewed	Neither
55	Luciani S, Jauregui B, Kieny C, Andrus JK.. Immunotherapy. 2009	2009	Narrative - e.g. unsystematic review	Prevention, Detection	Global issues (no defined country or region)	Partially (30 - <80%)	No	Both	Recommended	Recommended	Neither	Neither
57	Williams-Brennan	2013	Systematic (qualitative) - e.g. does not statistically combine results	Prevention	Low-income countries generally	Predominantly (80% or more)	Yes	Neither	Recommended	Recommended	Neither	Both
59	Elit L, Jimenez W, McAlpine J, Ghatage P, Miller D, Plante M; Society of Obstetricians and Gynaecologists of Canada; Society of Gynecologic Oncology of Canada; Society of Canadian Colposcopists.. J Obstet Gynaecol Can. 2011	2011	Systematic (qualitative) - e.g. does not statistically combine results	Detection, Treatment	Low-income countries generally	Partially (30 - <80%)	No	Both	Both	Neither	Both	Neither
62	Patro BK, Nongkynrih B.. Indian J Public Health. 2007	2007	Narrative - e.g. unsystematic review	Detection	One country	Predominantly (80% or more)	No	Both	Both	Both	Both	Neither
63	Anorlu RI, Ola ER, Abudu OO.. Niger Postgrad Med J. 2007	2007	Commentary - written with a particular opinion being expressed	Detection, Diagnosis, Treatment	Low-income countries generally	Predominantly (80% or more)	No	Both	Neither	Neither	Neither	Neither
64	Bradley J, Coffey P, Arrossi S, Agurto I, Bingham A, Dzuba I, Kleine AN, Lewis R, White SC.. Women Health. 2006	2006	Narrative - e.g. unsystematic review	Detection, Treatment	Low-income countries generally	Predominantly (80% or more)	Yes	Reviewed	Neither	Neither	Both	Both
65	McClung EC, Blumenthal PD. Minerva Ginecol. 2012	2012	Systematic (qualitative) - e.g. does not statistically combine results	Treatment	Low-income countries generally	Little (1 - <30%)	No	Both	Neither	Neither	Neither	Neither
66	Saleem A, Tristram A, Fiander A, Hibbitts S.. Minerva Med. 2009	2009	Narrative	Prevention	Low-income countries generally	Little (1 - <30%)	No	Both	Neither	Neither	Neither	Neither
67	Adefuye et al.	2013	Narrative	Prevention	One region	Predominantly (80% or more)	No	Both	Neither	Neither	Neither	Neither
68	Fesenfeld et al.	2013	Systematic (qualitative) - e.g. does not statistically combine results	Prevention	Low-income countries generally	Predominantly (80% or more)	Yes	Both	Both	Both	Neither	Neither
69	Sauvaget et al.	2011	Systematic (quantitative) - e.g. meta-analysis	Prevention	Low-income countries generally	Predominantly (80% or more)	Yes	Both	Neither	Neither	Neither	Neither
70	Sahasrabuddhe et al.	2011	Narrative - e.g. unsystematic review	Prevention	Low-income countries generally	Partially (30 - <80%)	No	Both	Both	Both	Neither	Neither
71	Bello et al.	2011	Systematic (qualitative) - e.g. does not statistically combine results	Prevention	One region	Predominantly (80% or more)	Yes	Both	Both	Both	Both	Both
72	Arbyn et al.	2008	Systematic (quantitative) - e.g. meta-analysis	Prevention	Low-income countries generally	Predominantly (80% or more)	Yes	Both	Neither	Neither	Neither	Neither
73	Cunningham et al.	2014	Systematic (qualitative) - e.g. does not statistically combine results	Prevention	One region	Predominantly (80% or more)	Yes	Both	Both	Both	Both	Both
74	Chamot et al.	2010	Systematic (qualitative) - e.g. does not statistically combine results	Prevention, Treatment	Low-income countries generally	Predominantly (80% or more)	Yes	Both	Both	Both	Both	Neither

## Sheet: Breast
Manuscript number	Citation	Year	Review type	Cancer care continuum	Data from low or middle income countries	Review focuses on:	Transparent methods	Technical/behavioral interventions	Governance	Systems development	Workforce capacity	Person/community centeredness
1	Anderson et al.	2006	Consensus statement	All	Little (1 - <30%)	Low-income countries generally	Yes	Neither	Neither	Neither	Neither	Neither
1a	Smith et al.	2006	Consensus statement	Detection	Little (1 - <30%)	Low-income countries generally	Yes	Both	Recommendations	Both	Neither	Both
1b	Enui et al.	2006	Consensus statement	Treatment	Little (1 - <30%)	Low-income countries generally	No	Both	Recommendations	Recommended	Neither	Neither
1c	Anderson et al.	2006	Consensus statement	All	Little (1 - <30%)	Low-income countries generally	No	Both	Both	Both	Both	Both
1d	Shyyan et al.	2006	Consensus statement	Diagnosis	Little (1 - <30%)	Low-income countries generally	Yes	Both	Both	Both	Both	Neither
2	Anderson et al.	2008	Consensus statement	All	Little (1 - <30%)	Low-income countries generally	Yes	Neither	Neither	Neither	Neither	Neither
3	Asadzadeh et al	2011	Systematic (qualitative) - e.g. does not statistically combine results	Prevention, Detection	Predominantly (80% or more)	One country	Yes	Both	Both	Both	Both	Both
4	Bese et al.	2008	Consensus statement	Treatment	Little (1 - <30%)	Low-income countries generally	No	Both	Neither	Neither	Both	Neither
5	Cardoso et al.	2013	Consensus statement	Treatment, Survivorship	Partially (30 - <80%)	Low-income countries generally	No	Both	Neither	Neither	Both	Both
6	Cleary et al.	2013	Consensus statement	Treatment	Little (1 - <30%)	Low-income countries generally	No	Both	Neither	Neither	Neither	Both
7	Corbex	2012	Consensus statement	Detection	Little (1 - <30%)	Low-income countries generally	No	Both	Neither	Neither	Recommendation	Neither
9	El Saghir et al	2007	Systematic (quantitative) - e.g. meta-analysis	Diagnosis, Survivorship	Predominantly (80% or more)	Particular region	Yes	Both	Both	Both	Neither	Both
10	El Saghir et al.	2011	Consensus statement	All	Partially (30 - <80%)	Low-income countries generally	No	Both	Neither	Neither	Recommendation	Recommended
11	El Saghir et al	2008	Consensus statement	Treatment	Little (1 - <30%)	Low-income countries generally	No	Both	Neither	Neither	Neither	Neither
12	Enui et al.	2008	Consensus statement	Treatment	Little (1 - <30%)	Low-income countries generally	No	Both	Neither	Neither	Neither	Neither
13	Ganz et al.	2013	Consensus statement	Survivorship	Little (1 - <30%)	Low-income countries generally	No	Both	Both	Both	Both	Both
14	Hartford et al.	2008	Consensus statement	All	Little (1 - <30%)	Low-income countries generally	No	Both	Both	Neither	Neither	Neither
15	Hartford et al.	2015	Consensus statement	All	Partially (30 - <80%)	Low-income countries generally	No	Both	Both	Both	Both	Neither
16	Keshtgar et al	2011	Commentary - written with a particular opinion being expressed	Detection, Diagnosis	Little (1 - <30%)	Low-income countries generally	No	Both	Neither	Neither	Both	Neither
17	Lodge and Corbex	2011	Consensus statement	Prevention, Detection, Diagnosis, Treatment, Survivorship	Predominantly (80% or more)	Low-income countries generally	Yes	Both	Both	Both	Neither	Both
18	Masood et al.	2008	Consensus statement	Diagnosis	Little (1 - <30%)	Low-income countries generally	No	Both	Neither	Neither	Neither	Neither
19	Panieri	2012	Narrative - e.g. unsystematic review	Detection	Little (1 - <30%)	Low-income countries generally	No	Both	Both	Neither	Neither	Recommended
20	Patani, Martin, and Dowsett	2013	Systematic (qualitative) - e.g. does not statistically combine results	Diagnosis, Treatment	Little (1 - <30%)	Global issues (no defined country or region)	No	Both	Neither	Both	Both	Neither
21	Shetty	2011	Commentary - written with a particular opinion being expressed	Detection, Diagnosis	Little (1 - <30%)	Low-income countries generally	No	Both	Neither	Neither	Neither	Recommended
22	Shyyan et al.l	2008	Consensus statement	All	Little (1 - <30%)	Low-income countries generally	No	Both	Neither	Neither	Recommendation	Neither
24	Wong et al	2009	Consensus statement	Treatment	Little (1 - <30%)	Particular region	Yes	Both	Neither	Recommended	Neither	Neither
25	Yip et al.	2011	Consensus statement	All	Partially (30 - <80%)	Low-income countries generally	No	Both	Both	Both	Both	Neither
26	Yip et al.	2008	Consensus statement	All	Partially (30 - <80%)	Low-income countries generally	No	Both	Both	Recommended	Recommendation	Neither
27	Yip and Taib	2012	Narrative - e.g. unsystematic review	Prevention, Detection, Diagnosis, Treatment, Survivorship	Little (1 - <30%)	Low-income countries generally	No	Both	Both	Both	Both	Both
28	Zelle and Baltussen	2013	Systematic (qualitative) - e.g. does not statistically combine results	Detection, Diagnosis, Treatment	Predominantly (80% or more)	Low-income countries generally	Yes	Both	Both	Both	Neither	Both
30	Al-Foheidi, Al-Mansour, and Ibrahim	2013	Narrative - e.g. unsystematic review	Detection	Little (1 - <30%)	Low-income countries generally	No	Both	Both	Both	Both	Both
31	Romeiu	2011	Narrative - e.g. unsystematic review	Prevention	Partially (30 - <80%)	Low-income countries generally	No	Neither	Neither	Neither	Neither	Neither
32	Lee	2012	Systematic (qualitative) - e.g. does not statistically combine results	All	Predominantly (80% or more)	One country	Yes	Both	Both	Both	Both	Neither
33	Chavarri-Guerra	2012	Systematic (qualitative) - e.g. does not statistically combine results	All	Predominantly (80% or more)	One country	Yes	Both	Both	Both	Both	Both

## Sheet: Visualization
	Cervical cancer (n=63)																				Breast cancer (n=34)
Type of review		Systematic						Non-systematic													Consensus statement
	Consensus statement																											Systemtic							Unsytematic
Cancer care continuum
Prevention
Detection
Diagnosis
Treatment
Survivorship
All
Data from LMIC	Predominantly							Partially									Little								Little
Review location focus	Global						LMIC															LMIC
												Region							Country
Transparent methods	Yes				No																Yes						No
	Cervical cancer (n=63)																				Breast cancer (n=34)
Cancer care continuum
Prevention
Detection
Diagnosis
Treatment
Survivorship
All
Data from LMIC	Predominantly							Partially									Little								Little

## Sheet: Visualization (2)
	Cervical cancer (n=63)																				Breast cancer (n=34)
Tech/behav intervention	67													11		17			5		91																	9
Governance	32						3	33						32							47										6	47
Systems development	25					6	33							35							44									9		47
Workforce capacity	17				2	17				64											41								12		47
Person/community center.	17				2	13			68												35							9		56
		Both reviewed and rec										Reviewed only										Recommended only										Neither
	#	Percent of reviews
